# Supplementary material for: Apocynum venetum L. leaves extract inhibits ferroptosis and improves renal fibrosis in diabetic kidney disease by regulating the Nrf2/HO-1 pathway
Source: Front Pharmacol. 2026 May 7;17:1807373. doi: 10.3389/fphar.2026.1807373 (PMC13190614; doi:10.3389/fphar.2026.1807373)
Supplement: Supplementary file 1 [file Table1.xlsx]

## Sheet: Sheet1
NO	RT median（s）	Median(m/z)	Error(ppm)	Ion mode	Formula	MS2 data(m/z)	Identification
1	203.6	122.097	0.3	[M+H]+	C8H11N	2-Ethyl-5-methylpyridine	105.070076;122.0967407;106.0734863	2-Ethyl-5-methylpyridine
2	306.9	161.024	0.4	[M-H]-	C9H6O3	4-Hydroxycoumarin	161.0244293;96.96005249;133.0294495;79.95734406;147.0814972;160.1061096;59.01381683;95.95224762;85.02950287;134.0326538;73.02947235;71.01387024;106.0424576;113.0243378;131.0350647;89.02433777;122.020752;57.03448868;114.1004791;132.0220032	4-Hydroxycoumarin
3	306.9	161.024	0.4	[M-H]-	C9H6O3	Umbelliferone	161.0244293;96.96005249;133.0294495;79.95734406;147.0814972;160.1061096;59.01381683;95.95224762;85.02950287;134.0326538;73.02947235;71.01387024;106.0424576;113.0243378;131.0350647;89.02433777;122.020752;57.03448868;114.1004791;132.0220032	Umbelliferone
4	259.4	167.035	0.4	[M-H]-	C8H8O4	Vanillic acid	152.0114441;167.0349121;123.0451126;108.0216293;153.0149841;91.01890564;124.0491562;122.0607758;109.0242691;125.0608292;95.05046844;138.0319061	Vanillic acid
5	259.4	167.035	0.4	[M-H]-	C8H8O4	2-Hydroxy-6-methoxybenzoic acid	152.0114441;167.0349121;123.0451126;108.0216293;153.0149841;91.01890564;124.0491562;122.0607758;109.0242691;125.0608292;95.05046844;138.0319061	2-Hydroxy-6-methoxybenzoic acid
6	151.3	208.133	2.1	[M+H]+	C12H17NO2	N-Methylisosalsoline	208.1335144;131.0493622;60.08090591;149.059967;107.0493317;103.0543976;58.06528091;132.0524902;59.07305527	N-Methylisosalsoline
7	370.8	285.041	0.4	[M-H]-	C15H10O6	Kaempferol	285.0401611;241.1445465;223.1338501;151.0036163;197.1546631;179.144104;257.0458069	Kaempferol
8	370.8	285.041	0.4	[M-H]-	C15H10O6	1,3,5,6-tetrahydroxy-2-methyl-anthracene-9,10-dione	285.0401611;241.1445465;223.1338501;151.0036163;197.1546631;179.144104;257.0458069	1,3,5,6-tetrahydroxy-2-methyl-anthracene-9,10-dione
9	347.5	299.02	0.6	[M-H]-	C15H8O7	1,3,8,9-tetrahydroxybenzofurano[3,2-c]chromen-6-one	299.0195007;271.0247192;272.0281372;59.01382446;243.0298462;227.0349121;255.1134949;199.0400696;237.1493835;255.0297852;255.1598358;169.0870972;151.0035095;215.0338745;281.1758728;255.0662384;116.0716858;211.0786591;281.1386719;171.1028748;298.1713257;73.02960205	1,3,8,9-tetrahydroxybenzofurano[3,2-c]chromen-6-one
10	321.4	303.05	0.4	[M+H]+	C15H10O7	2-(2,6-dihydroxyphenyl)-3,5,7-trihydroxy-chromone	303.0503235;153.0184021;257.0452881;284.1102905;242.1005554;256.1199341	2-(2,6-dihydroxyphenyl)-3,5,7-trihydroxy-chromone
11	279.8	343.14	0	[M-H]-	C16H24O8	2-[1-hydroxy-1-(4-methoxyphenyl)propan-2-yl]oxy-6-(hydroxymethyl)oxane-3,4,5-triol	59.01382065;255.1025391;89.0243988;71.01384735;191.0561371;152.9956818;78.95901489;343.0898438;119.0350418;109.0296249;173.0454254;342.1000671;343.1377869;101.0242844;113.0243149;161.0249786;120.9965134;256.1051025;60.01720428;179.0350342;227.0711212;227.1292114;135.0449982;87.0087738;115.0032806	2-[1-hydroxy-1-(4-methoxyphenyl)propan-2-yl]oxy-6-(hydroxymethyl)oxane-3,4,5-triol
12	264.5	355.103	2	[M+H]+	C16H18O9	5-hydroxy-2-methyl-7-[(2S,3R,4S,5S,6R)-3,4,5-trihydroxy-6-(hydroxymethyl)tetrahydropyran-2-yl]oxy-chromen-4-one	193.049942;163.0393372;194.0533142;201.0554047;164.0427246;175.0757751;127.0392303	5-hydroxy-2-methyl-7-[(2S,3R,4S,5S,6R)-3,4,5-trihydroxy-6-(hydroxymethyl)tetrahydropyran-2-yl]oxy-chromen-4-one
13	328.8	371.206	0	[M+H]+	C19H30O7	(6R,9S)-3-Oxo-alpha-ionol beta-D-glucoside	133.1015015;209.154129;191.1431274;173.1325226;299.0556946;371.2054749;109.0649261;99.04421997;163.1121674;107.0859451;371.1091309;145.1017609;135.0809174;151.1122894;149.0968933;191.1076202;123.0810471;85.02871704;153.0914001;95.08581543;97.06516266;137.0966797;111.0808716;165.1282654;125.0968323;81.07019043;121.1018753;85.06515503;147.1174316;119.0856323;105.0702972;131.0858154;109.1014557;121.…	(6R,9S)-3-Oxo-alpha-ionol beta-D-glucoside
14	99.4	123.055	0.7	[M+H]+	C6H6N2O	Nicotinamide	123.0552063;80.04958344	Nicotinamide
15	98.7	129.019	0.4	[M-H]-	C5H6O4	Mesaconic acid	128.0351563;85.02941895;129.0195313;57.0345726;101.0246506;73.02971649;128.9930573;55.01897812;59.01399231;90.4226532;122.6381531;111.0448608;78.88219452;75.2166748	Mesaconic acid
16	223.5	151.04	0.5	[M-H]-	C8H8O3	3',4'-Dihydroxyacetophenone	151.0398407;136.0163422;123.0451202;107.049942;89.02445984;71.01377106;101.0241165;59.0137825;122.0367508;51.25804901;47.72180939	3',4'-Dihydroxyacetophenone
17	280.9	157.087	0.4	[M-H]-	C8H14O3	Rengyoxide	157.0869904;127.0764236;139.0764313;59.01383972;71.01385498;109.0659027;67.05538177;111.0815201;128.0798798;121.0659103;140.0796356	Rengyoxide
18	225.2	165.019	0.6	[M-H]-	C8H6O4	Phthalic acid	121.0294418;165.0193787;120.0535889;122.0328369;119.0501099;164.0440826;77.03961182;147.0449371	Phthalic acid
19	225.2	165.019	0.6	[M-H]-	C8H6O4	Terephthalic-Acid	121.0294418;165.0193787;120.0535889;122.0328369;119.0501099;164.0440826;77.03961182;147.0449371	Terephthalic-Acid
20	311.5	165.056	0.4	[M-H]-	C9H10O3	3-(3-Hydroxyphenyl)propanoic acid	121.0658035;165.0556335;147.045105;122.069252;106.0424271;119.0502167	3-(3-Hydroxyphenyl)propanoic acid
21	311.5	165.056	0.4	[M-H]-	C9H10O3	Ethyl 4-hydroxybenzoate	121.0658035;165.0556335;147.045105;122.069252;106.0424271;119.0502167	Ethyl 4-hydroxybenzoate
22	311.5	165.056	0.4	[M-H]-	C9H10O3	4-Ethoxybenzoic acid	121.0658035;165.0556335;147.045105;122.069252;106.0424271;119.0502167	4-Ethoxybenzoic acid
23	274.3	165.056	0.2	[M-H]-	C9H10O3	Desaminotyrosine	147.045105;165.0557556;119.0502243;72.99311829;122.0610733;121.0658951;104.0505829;59.01384354;103.0553284;148.0486603;121.0295029;120.0537033;164.0709381;151.0037689;137.0244293;91.05529022;150.0325012;72.00909424;74.00097656;66.03501892;164.0454559;123.0455475	Desaminotyrosine
24	274.3	165.056	0.2	[M-H]-	C9H10O3	L-3-Phenyllactic acid	147.045105;165.0557556;119.0502243;72.99311829;122.0610733;121.0658951;104.0505829;59.01384354;103.0553284;148.0486603;121.0295029;120.0537033;164.0709381;151.0037689;137.0244293;91.05529022;150.0325012;72.00909424;74.00097656;66.03501892;164.0454559;123.0455475	L-3-Phenyllactic acid
25	135.4	169.097	1.8	[M+H]+	C8H12N2O2	3-methyl-2,3,6,7,8,8a-hexahydropyrrolo[1,2-a]pyrazine-1,4-dione	169.0977631;70.06533051;152.0710754;152.1072083;98.0602951;44.04962158;140.0709686;69.0700531;72.08091736;125.0599136;168.0684052;56.96494675;111.0443802;141.0550079;43.01807404;168.1028595;141.1033936;109.0647202;93.03363037;110.0602417;156.0296478;120.0811615;123.0445251;109.0286865;124.0755768;112.0754089;95.04947662;123.080864;84.04458618;151.0389404;151.1231384;151.0758362;133.0286865;126.06…	3-methyl-2,3,6,7,8,8a-hexahydropyrrolo[1,2-a]pyrazine-1,4-dione
26	301.9	179.107	1.1	[M+H]+	C11H14O2	Osmorhizole	179.1069946;133.1014862;161.0964203;107.0857468;151.0757446;93.07002258;105.0701065;119.0856552;137.0599823;137.0963898;151.1118317;121.0651321;43.01797104;95.04917145;135.1173096;91.05438232;81.07011414;109.0648956;109.1016464;95.08542633;134.1047211;123.044281;147.0440216;59.04933929;55.01802826;119.049202;123.1171722;162.0552368;143.0857544;121.1014404;135.0808258;123.0805054	Osmorhizole
27	337	194.046	0.7	[M-H]-	C9H9NO4	Peristrophamide	106.0661621;150.0559387;194.0454712;107.0697021;151.0591736;134.0371704;149.0609283;165.0556641;59.01382828;151.1126404;193.0599823;151.0762939;57.03464127;178.0270691;193.1223755;83.05018616;193.0866852;151.0400085;149.0971069	Peristrophamide
28	301.9	197.117	0.9	[M+H]+	C11H16O3	(6S,7aR)-6-hydroxy-4,4,7a-trimethyl-6,7-dihydro-5H-benzofuran-2-one	197.1175537;179.1070251;135.1170959;107.085762;133.1014862;161.0964355;93.07009125;180.110672;151.1122131;121.0651398;137.0963287;119.0856094;136.1205597;109.1014328;105.0697861;109.0649261;137.0596466;95.04919434;108.0891724;162.0996857	(6S,7aR)-6-hydroxy-4,4,7a-trimethyl-6,7-dihydro-5H-benzofuran-2-one
29	228.2	206.045	2	[M+H]+	C10H7NO4	6-Hydroxykynurenic acid	206.0450592;178.0501556;179.0535736;160.0396271;188.0346985;189.0738678;132.0446777	6-Hydroxykynurenic acid
30	320.9	209.045	0.8	[M-H]-	C10H10O5	Longissiminone A	209.0454102;108.0216217;136.0165405;109.0296402;165.0016785;137.0243225;153.0193939;137.0606995;181.0504456;165.0553131;152.0116882;122.0376892;135.0087585	Longissiminone A
31	187.7	220.118	1.6	[M+H]+	C9H17NO5	D-Pantothenic Acid	90.0550766;220.1181183;202.1077881;184.0971375;116.034462;72.04457092;124.0759048;103.0755844;98.02385712;85.06493378;142.0866699;146.0272827;136.0621948;69.06995392;95.04953766;57.06993866;59.04921722;113.059967;174.1128082;166.0868225;100.0392609;175.0867004;173.136734;160.0970001;87.08061218;91.05858612;203.1103821;73.02856445;174.0583344;67.05449677;100.0215988;161.0602112;203.0718384;86.0966…	D-Pantothenic Acid
32	391.8	223.097	1.8	[M+H]+	C12H14O4	Monobutyl phthalate	149.0237274;205.1229095;99.04431915;125.0963669;95.0856781;163.1123352;81.07003784;95.04920959;121.1014404;93.07013702;177.1281586;109.0649643;107.0856781;123.080658;145.1015167;57.06999207;109.1013489;178.1226959;119.0857849;135.0807495;205.1592712;159.1177368;165.1282806;67.054245;147.1167755;135.1174011;71.04917908;187.1120148;99.08058929;187.1481018;165.0912476;97.06516266;69.03368378;85.0646…	Monobutyl phthalate
33	384.6	257.082	0.4	[M-H]-	C15H14O4	dehydrooxoperezinone	213.0919189;257.081665;107.050209;106.042366;214.0953979;161.0244446;59.01382065;179.0354309;108.0534439;195.1389313;173.0457306;191.0556793;256.1624146;256.2350159;171.0813141;93.03472137;135.0453491;176.040451;133.0292969;211.1343689;239.1283569;197.1174316;137.0243683;167.1072693	dehydrooxoperezinone
34	381.1	268.191	1.7	[M+NH4]+	C15H22O3	Hydroxyvalerenic Acid	81.07001495;93.07004547;233.1543121;95.08571625;149.1327667;107.0858307;67.05435944;133.1014862;69.07009888;109.101326;125.0961304;121.1013718;193.1227722;173.132782;99.04421234;111.0807266;159.1170349;83.08569336;191.1434937;97.06502533;215.1435394;175.1125641;119.0856323;85.06484222;105.0700912;147.1175842;157.1013336;99.080513;79.05435181;250.15065;135.117157;268.1578674;145.1014404;163.111816…	Hydroxyvalerenic Acid
35	361.3	273.077	0.5	[M-H]-	C15H14O5	Phloretin	167.0348969;273.0767517;123.0451508;119.0502243;255.1235962;125.0244293;272.0643616;179.0350952;59.01387024;168.0383911;211.1338501;151.0036774;81.03458405;93.0345993;229.0864258;229.1442871;152.0070038;187.0976715;169.1231995;120.0535812;255.1598816;115.0403442;83.01383209;73.02953339;71.01380157;231.0405426;189.0554047;227.1289978;155.1079102;139.1128082	Phloretin
36	147	287.111	5.4	[M+H]+	C13H18O7	Methylarbutin	287.1106873;287.0566711;124.0396652;125.070816;85.02863312;70.06556702;124.07621;125.0430908;127.0394821;286.0937805;222.0475769;69.03394318;203.0361176;72.08112335;159.0310822;245.0457764;229.0542297;185.0652771;143.0193634;227.0013885;97.02870178;86.09677124;269.0865479;257.0480652;225.0218048;269.0455322;231.0529633;175.0066528;84.08110809;81.03323364;98.97544861;219.0175629;95.04891205;200.98…	Methylarbutin
37	249.9	297.061	0.9	[M-H]-	C13H14O8	(-)-4-(E)-caffeoyl-L-threonic acid	135.029892;179.0350037;75.00874329;161.0244446;136.0333557;89.02437592;83.05020905;59.01380157;255.1235046;297.0614624;117.0192566;57.03453827	(-)-4-(E)-caffeoyl-L-threonic acid
38	409.1	297.111	7.7	[M-H]-	C18H18O4	Enterolactone	152.9957733;78.95904541;297.1123657;143.1077423;153.9994507;96.96960449;171.0063782;209.15448;235.1698608;253.1804504;59.01382828;150.0924835;296.122467	Enterolactone
39	284.5	341.09	6.4	[M-H]-	C15H18O9	Caffeoyl O-hexoside	341.0924377;78.95903015;96.96008301;152.9957886;98.95622253;187.09729;125.0970764;171.0062408;59.01377487;153.9992981;98.96430969	Caffeoyl O-hexoside
40	207.1	392.149	0.1	[M+H]+	C23H21NO5	6-Acetonyl-N-methyl-dihydrodecarine	245.0959625;179.0489655;117.0371323;76.02171326;162.0223389;160.0795135;85.06498718;230.139389;317.1173401;130.0502472;233.0599213;263.1065369;84.04457092;101.0420914;392.1428833;144.0118713;84.08084106;143.052948;246.0997925;122.0968857;129.0664215;105.070015;116.017128;246.0780334;142.0682373;308.0917969;140.0709991;309.181427;229.1274719;86.0965271;180.0510559;234.9909058;355.1860962;231.14237…	6-Acetonyl-N-methyl-dihydrodecarine
41	307.5	461.072	0.2	[M-H]-	C21H18O12	Scutellarin	285.0402832;113.0243988;286.0438232;85.02945709;59.01382446;257.0455627;71.01382446;229.0506592;137.024353;461.0674744;99.00879669;175.0248871;95.01387024;103.0037766;75.00875854;117.0192032;343.2116699;87.00865173;129.0191345;89.02443695	Scutellarin
42	646.9	483.273	5.2	[M-H]-	C29H40O6	(5S,10S,13R,16R,17S,20S,21S,22R,23S,24S)-16,22;21,23-diepoxy-21,24-dihydroxystigmasta-8,14-dien-3,28-dione|16beta,22R;21,23S-diepoxy-21S,24-dihydroxy-5alpha-stigmasta-8,14-diene-3,28-dione|16,22R;21,23S-Diepoxy-21S,24-dihydroxy-5-stigmasta-8,14-diene-3,28-dione|vernoanthelcin F	255.232666;483.2722778;152.9957275;256.2362366;227.0326538;245.043045;53.6975174;482.2591553;78.95902252;171.0061646;254.2205505;246.0471802	(5S,10S,13R,16R,17S,20S,21S,22R,23S,24S)-16,22;21,23-diepoxy-21,24-dihydroxystigmasta-8,14-dien-3,28-dione|16beta,22R;21,23S-diepoxy-21S,24-dihydroxy-5alpha-stigmasta-8,14-diene-3,28-dione|16,22R;21,23S-Diepoxy-21S,24-dihydroxy-5-stigmasta-8,14-diene-3,28-dione|vernoanthelcin F
43	572	607.457	8.2	[M+H]+	C42H58N2O	Staphidine	277.180603;137.0599518;313.2753601;589.449707;249.1851196;111.0439301;231.175293;95.08559418;81.07019806;607.460144;351.2159424;607.2623901;284.2963257;203.1804199;147.1173401;278.1847839;71.08588409;590.4517212;109.1014099;295.1914368;83.08587646;133.1017303;135.1174927;547.2410278;67.05451965;175.1125793;85.10145569;165.0908356;161.0962067;149.0961456;97.10171509;125.0970688;213.1652374;138.062…	Staphidine
44	55.9	73.0648	1.9	[M+H]+	C4H8O	2-Butanone	55.05433655;72.08087921;73.064888;71.02920532;62.02388382;45.03359222;41.03868103;59.52122879;43.05431366;71.52973938;50.51581192;56.05769348;42.03382874;57.05740738;53.03860092	2-Butanone
45	221.1	143.107	0.4	[M+H]+	C8H14O2	.gamma.-Octalactone	143.0341797;98.06013489;143.0726471;71.04927063;43.01794052;69.06999969;125.0962219;57.07000732;125.0236053;85.06487274;107.0857849;97.10137939;55.05425262;83.08556366;84.04439545;69.03360748;142.0648346;73.06513977;121.007843;83.04932404;97.02859497;81.07008362;97.06485748;117.0698471;142.0867004;44.04961014;119.0189667;55.01807785;59.04927444;79.0542984;139.0187683;115.0545654;41.03874207;142.0…	.gamma.-Octalactone
46	99.4	249.196	1.5	[M+H]+	C15H24N2O	Matrine	249.1962891;248.1838684	Matrine
47	99.4	249.196	1.5	[M+H]+	C15H24N2O	Allomatrine	249.1962891;248.1838684	Allomatrine
48	99.4	249.196	1.5	[M+H]+	C15H24N2O	Sophoridine	249.1962891;248.1838684	Sophoridine
49	391.2	285.038	5.7	[M-H]-	C15H10O6	Citreorosein	197.0002441;79.95735168;285.0404968;59.01383972;85.02950287;113.0244446;151.0036621;71.0138092;99.00881958;95.01383972;197.5015717;75.00875092;87.0088501;117.0194168;89.02439117;57.03458786;284.0317078;157.0225677;129.0192413;103.0034714;115.0034866;72.99311829;107.0140839;197.9988251;175.0253448;83.01406097;272.0289612;73.02950287;81.95326233;149.509613;50.0602951;271.0237122;257.043335;52.62063…	Citreorosein
50	351.7	285.04	0.8	[M-H]-	C15H10O6	3',4',5,7-tetrahydroxyflavone	4.78489e+06	3',4',5,7-tetrahydroxyflavone
51	302.2	285.076	0.5	[M+H]+	C16H12O5	Glycitein	285.0763245;267.0658875;270.0516357;284.2957153;121.0287323;58.06539154;165.54216;268.7174683;174.4264984;271.1643677;50.43723679;111.5665894	Glycitein
52	332.4	303.05	0.6	[M+H]+	C15H10O7	Tricetin	303.0503235;302.0747681;257.0457153;229.049881	Tricetin
53	310.5	303.05	1.9	[M+H]+	C15H10O7	3,7,3',4',5'-Pentahydroxyflavone	303.05	3,7,3',4',5'-Pentahydroxyflavone
54	366.1	315.051	0	[M-H]-	C16H12O7	Isorhamnetin	315.0507507;300.0272827;301.0307312;151.0036469	Isorhamnetin
55	289.4	447.06	7	[M-H]-	C20H16O12	Ducheside A	447.0600586;173.0455322;367.103241;93.03457642;331.046051;191.0561218;111.0450439;193.0507355;299.019928;87.00876617;96.96009064;300.0273132;271.0250854;368.10672;155.0348816;429.0488586;178.9986115;254.9971466;349.0496216;212.002121;96.96960449;301.0343628;174.0484161;60.99315262;151.0030823;401.0534973;332.050293;67.01885986;273.0064697;272.0298157;129.0196228;143.0350952;79.95750427;71.0138549…	Ducheside A
56	250.1	479.119	0.6	[M+FA-H]-	C21H22O10	1,8,10-trihydroxy-3-(hydroxymethyl)-10-[3,4,5-trihydroxy-6-(hydroxymethyl)oxan-2-yl]anthracen-9-one	303.087677;113.0244217;285.0403748;479.1200867;85.02947998;125.0245438;59.01381683;137.0243835;304.0912476;175.0243225;99.00859833;95.01399994;285.0769653;71.01379395;177.0196533;75.00855255;259.098114;244.0744324;97.02937317;219.0665894;235.0976105;117.0194016;103.0039139;87.00874329;129.0192413;217.0870056;139.0398102;165.0190582;178.99823;286.0441284;275.0561218;89.02402496;115.0032272;259.060…	1,8,10-trihydroxy-3-(hydroxymethyl)-10-[3,4,5-trihydroxy-6-(hydroxymethyl)oxan-2-yl]anthracen-9-one
57	314.3	491.232	10.1	[M+H]+	C26H34O9	SCHEMBL8236960	491.2426758;130.0500336;85.02851868;290.0697327;244.0641327;184.0735626;273.0430908;84.04446411;162.0220032;60.08087921;144.1020813;201.0222931;131.0537872;291.0732422;142.0323486;167.1069031;188.037674;258.134491;104.1071014;89.05984497;245.0672913;286.075531;274.0462036;160.0428009;54.69511414;54.58364487;88.03957367;60.04458237;206.04776;74.0061264;146.0271301;391.1516418;228.1053467;317.06689…	SCHEMBL8236960
58	522.8	615.186	9.1	[M+H]+	C27H34O16	Leiocarposide	557.1641846;68.46575165;615.1855469;498.1505432;614.1851196;556.1711426;555.1696167;543.1463013;601.1554565	Leiocarposide
59	503.8	617.18	0.7	[M+Na]+	C28H34O14	Poncirin	184.0736542;617.1811523;616.1780396;558.1672974;557.1646729;86.0965271;185.0771179;559.1704712;68.57714081;104.106926;498.1477661;124.9997101;102.4000473;499.1557007;69.95013428;271.5773315;115.3390198;68.46559906;134.5298767;86.40790558	Poncirin
60	574.9	652.146	10.8	[M+H]+	C34H32ClFeN4O4	Hemine	652.1378174;556.1518555;594.1259155;593.1234131;615.1654053;555.1487427;184.0736389;557.1532593;616.1671143;614.1651001;497.1372375;595.1282349;496.1371765;543.1438599;542.1372681;72.57267761;535.1129761;558.1522217;534.1066284;617.1740112;541.1308594;498.1434937;72.46121979;601.1429443;600.140625;544.1477051;483.1196899;72.56807709;240.0219727;81.64213562;96.22325897;69.94910431	Hemine

## Sheet: Sheet2
No.	RT median (s)	Median (m/z)	Error (ppm)	Ion mode	Formula	MS2 data (m/z)	Identification
1	203.6	122.097	0.3	[M+H]+	C₈H₁₁N	105.070076; 122.0967407; 106.0734863	2-Ethyl-5-methylpyridine
2	306.9	161.024	0.4	[M-H]-	C₉H₆O₃	161.0244293; 96.96005249; 133.0294495; 79.95734406; 147.0814972; …	4-Hydroxycoumarin
3	306.9	161.024	0.4	[M-H]-	C₉H₆O₃	161.0244293; 96.96005249; 133.0294495; 79.95734406; 147.0814972; …	Umbelliferone
4	259.4	167.035	0.4	[M-H]-	C₈H₈O₄	152.0114441; 167.0349121; 123.0451126; 108.0216293; 153.0149841; …	Vanillic acid
5	259.4	167.035	0.4	[M-H]-	C₈H₈O₄	152.0114441; 167.0349121; 123.0451126; 108.0216293; 153.0149841; …	2-Hydroxy-6-methoxybenzoic acid
6	151.3	208.133	2.1	[M+H]+	C₁₂H₁₇NO₂	208.1335144; 131.0493622; 60.08090591; 149.059967; 107.0493317; …	N-Methylisosalsoline
7	370.8	285.041	0.4	[M-H]-	C₁₅H₁₀O₆	285.0401611; 241.1445465; 223.1338501; 151.0036163; 197.1546631; …	Kaempferol
8	370.8	285.041	0.4	[M-H]-	C₁₅H₁₀O₆	285.0401611; 241.1445465; 223.1338501; 151.0036163; 197.1546631; …	1,3,5,6-tetrahydroxy-2-methyl-anthracene-9,10-dione
9	347.5	299.02	0.6	[M-H]-	C₁₅H₈O₇	299.0195007; 271.0247192; 272.0281372; 59.01382446; 243.0298462; …	1,3,8,9-tetrahydroxybenzofurano[3,2-c]chromen-6-one
10	321.4	303.05	0.4	[M+H]+	C₁₅H₁₀O₇	303.0503235; 153.0184021; 257.0452881; 284.1102905; 242.1005554; …	2-(2,6-dihydroxyphenyl)-3,5,7-trihydroxy-chromone
11	279.8	343.14	0	[M-H]-	C₁₆H₂₄O₈	59.01382065; 255.1025391; 89.0243988; 71.01384735; 191.0561371; …	2-[1-hydroxy-1-(4-methoxyphenyl)propan-2-yl]oxy-6-(hydroxymethyl)oxane-3,4,5-triol
12	264.5	355.103	2	[M+H]+	C₁₆H₁₈O₉	193.049942; 163.0393372; 194.0533142; 201.0554047; 164.0427246; …	5-hydroxy-2-methyl-7-[(2S,3R,4S,5S,6R)-3,4,5-trihydroxy-6-(hydroxymethyl)tetrahydropyran-2-yl]oxy-chromen-4-one
13	328.8	371.206	0	[M+H]+	C₁₉H₃₀O₇	133.1015015; 209.154129; 191.1431274; 173.1325226; 299.0556946; …	(6R,9S)-3-Oxo-alpha-ionol beta-D-glucoside
14	99.4	123.055	0.7	[M+H]+	C₆H₆N₂O	123.0552063; 80.04958344	Nicotinamide
15	98.7	129.019	0.4	[M-H]-	C₅H₆O₄	128.0351563; 85.02941895; 129.0195313; 57.0345726; 101.0246506; …	Mesaconic acid
16	223.5	151.04	0.5	[M-H]-	C₈H₈O₃	151.0398407; 136.0163422; 123.0451202; 107.049942; 89.02445984; …	3',4'-Dihydroxyacetophenone
17	280.9	157.087	0.4	[M-H]-	C₈H₁₄O₃	157.0869904; 127.0764236; 139.0764313; 59.01383972; 71.01385498; …	Rengyoxide
18	225.2	165.019	0.6	[M-H]-	C₈H₆O₄	121.0294418; 165.0193787; 120.0535889; 122.0328369; 119.0501099; …	Phthalic acid
19	225.2	165.019	0.6	[M-H]-	C₈H₆O₄	121.0294418; 165.0193787; 120.0535889; 122.0328369; 119.0501099; …	Terephthalic-Acid
20	311.5	165.056	0.4	[M-H]-	C₉H₁₀O₃	121.0658035; 165.0556335; 147.045105; 122.069252; 106.0424271; …	3-(3-Hydroxyphenyl)propanoic acid
21	311.5	165.056	0.4	[M-H]-	C₉H₁₀O₃	121.0658035; 165.0556335; 147.045105; 122.069252; 106.0424271; …	Ethyl 4-hydroxybenzoate
22	311.5	165.056	0.4	[M-H]-	C₉H₁₀O₃	121.0658035; 165.0556335; 147.045105; 122.069252; 106.0424271; …	4-Ethoxybenzoic acid
23	274.3	165.056	0.2	[M-H]-	C₉H₁₀O₃	147.045105; 165.0557556; 119.0502243; 72.99311829; 122.0610733; …	Desaminotyrosine
24	274.3	165.056	0.2	[M-H]-	C₉H₁₀O₃	147.045105; 165.0557556; 119.0502243; 72.99311829; 122.0610733; …	L-3-Phenyllactic acid
25	135.4	169.097	1.8	[M+H]+	C₈H₁₂N₂O₂	169.0977631; 70.06533051; 152.0710754; 152.1072083; 98.0602951; …	3-methyl-2,3,6,7,8,8a-hexahydropyrrolo[1,2-a]pyrazine-1,4-dione
26	301.9	179.107	1.1	[M+H]+	C₁₁H₁₄O₂	179.1069946; 133.1014862; 161.0964203; 107.0857468; 151.0757446; …	Osmorhizole
27	337	194.046	0.7	[M-H]-	C₉H₉NO₄	106.0661621; 150.0559387; 194.0454712; 107.0697021; 151.0591736; …	Peristrophamide
28	301.9	197.117	0.9	[M+H]+	C₁₁H₁₆O₃	197.1175537; 179.1070251; 135.1170959; 107.085762; 133.1014862; …	(6S,7aR)-6-hydroxy-4,4,7a-trimethyl-6,7-dihydro-5H-benzofuran-2-one
29	228.2	206.045	2	[M+H]+	C₁₀H₇NO₄	206.0450592; 178.0501556; 179.0535736; 160.0396271; 188.0346985; …	6-Hydroxykynurenic acid
30	320.9	209.045	0.8	[M-H]-	C₁₀H₁₀O₅	209.0454102; 108.0216217; 136.0165405; 109.0296402; 165.0016785; …	Longissiminone A
31	187.7	220.118	1.6	[M+H]+	C₉H₁₇NO₅	90.0550766; 220.1181183; 202.1077881; 184.0971375; 116.034462; …	D-Pantothenic Acid
32	391.8	223.097	1.8	[M+H]+	C₁₂H₁₄O₄	149.0237274; 205.1229095; 99.04431915; 125.0963669; 95.0856781; …	Monobutyl phthalate
33	384.6	257.082	0.4	[M-H]-	C₁₅H₁₄O₄	213.0919189; 257.081665; 107.050209; 106.042366; 214.0953979; …	dehydrooxoperezinone
34	381.1	268.191	1.7	[M+NH₄]+	C₁₅H₂₂O₃	81.07001495; 93.07004547; 233.1543121; 95.08571625; 149.1327667; …	Hydroxyvalerenic Acid
35	361.3	273.077	0.5	[M-H]-	C₁₅H₁₄O₅	167.0348969; 273.0767517; 123.0451508; 119.0502243; 255.1235962; …	Phloretin
36	147	287.111	5.4	[M+H]+	C₁₃H₁₈O₇	287.1106873; 287.0566711; 124.0396652; 125.070816; 85.02863312; …	Methylarbutin
37	249.9	297.061	0.9	[M-H]-	C₁₃H₁₄O₈	135.029892; 179.0350037; 75.00874329; 161.0244446; 136.0333557; …	(-)-4-(E)-caffeoyl-L-threonic acid
38	409.1	297.111	7.7	[M-H]-	C₁₈H₁₈O₄	152.9957733; 78.95904541; 297.1123657; 143.1077423; 153.9994507; …	Enterolactone
39	284.5	341.09	6.4	[M-H]-	C₁₅H₁₈O₉	341.0924377; 78.95903015; 96.96008301; 152.9957886; 98.95622253; …	Caffeoyl O-hexoside
40	207.1	392.149	0.1	[M+H]+	C₂₃H₂₁NO₅	245.0959625; 179.0489655; 117.0371323; 76.02171326; 162.0223389; …	6-Acetonyl-N-methyl-dihydrodecarine
41	307.5	461.072	0.2	[M-H]-	C₂₁H₁₈O₁₂	285.0402832; 113.0243988; 286.0438232; 85.02945709; 59.01382446; …	Scutellarin
42	646.9	483.273	5.2	[M-H]-	C₂₉H₄₀O₆	255.232666; 483.2722778; 152.9957275; 256.2362366; 227.0326538; …	(5S,10S,13R,16R,17S,20S,21S,22R,23S,24S)-16,22;21,23-diepoxy-21,24-dihydroxystigmasta-8,14-dien-3,28-dione
43	572	607.457	8.2	[M+H]+	C₄₂H₅₈N₂O	277.180603; 137.0599518; 313.2753601; 589.449707; 249.1851196; …	Staphidine
44	55.9	73.0648	1.9	[M+H]+	C₄H₈O	55.05433655; 72.08087921; 73.064888; 71.02920532; 62.02388382; …	2-Butanone
45	221.1	143.107	0.4	[M+H]+	C₈H₁₄O₂	143.0341797; 98.06013489; 143.0726471; 71.04927063; 43.01794052; …	γ-Octalactone
46	99.4	249.196	1.5	[M+H]+	C₁₅H₂₄N₂O	249.1962891; 248.1838684	Matrine
47	99.4	249.196	1.5	[M+H]+	C₁₅H₂₄N₂O	249.1962891; 248.1838684	Allomatrine
48	99.4	249.196	1.5	[M+H]+	C₁₅H₂₄N₂O	249.1962891; 248.1838684	Sophoridine
49	391.2	285.038	5.7	[M-H]-	C₁₅H₁₀O₆	197.0002441; 79.95735168; 285.0404968; 59.01383972; 85.02950287; …	Citreorosein
50	351.7	285.04	0.8	[M-H]-	C₁₅H₁₀O₆	4.78489e+06	3',4',5,7-tetrahydroxyflavone
51	302.2	285.076	0.5	[M+H]+	C₁₆H₁₂O₅	285.0763245; 267.0658875; 270.0516357; 284.2957153; 121.0287323; …	Glycitein
52	332.4	303.05	0.6	[M+H]+	C₁₅H₁₀O₇	303.0503235; 302.0747681; 257.0457153; 229.049881	Tricetin
53	310.5	303.05	1.9	[M+H]+	C₁₅H₁₀O₇	303.05	3,7,3',4',5'-Pentahydroxyflavone
54	366.1	315.051	0	[M-H]-	C₁₆H₁₂O₇	315.0507507; 300.0272827; 301.0307312; 151.0036469	Isorhamnetin
55	289.4	447.06	7	[M-H]-	C₂₀H₁₂O₁₆	447.0600586; 173.0455322; 367.103241; 93.03457642; 331.046051; …	Ducheside A
56	250.1	479.119	0.6	[M+FA-H]-	C₂₁H₂₂O₁₀	303.087677; 113.0244217; 285.0403748; 479.1200867; 85.02947998; …	1,8,10-trihydroxy-3-(hydroxymethyl)-10-[3,4,5-trihydroxy-6-(hydroxymethyl)oxan-2-yl]anthracen-9-one
57	314.3	491.232	10.1	[M+H]+	C₂₆H₃₄O₉	491.2426758; 130.0500336; 85.02851868; 290.0697327; 244.0641327; …	SCHEMBL8236960
58	522.8	615.186	9.1	[M+H]+	C₂₇H₃₄O₁₆	557.1641846; 68.46575165; 615.1855469; 498.1505432; 614.1851196; …	Leiocarposide
59	503.8	617.18	0.7	[M+Na]+	C₂₈H₃₄O₁₄	184.0736542; 617.1811523; 616.1780396; 558.1672974; 557.1646729; …	Poncirin
60	574.9	652.146	10.8	[M+H]+	C₃₄H₃₂ClFeN₄O₄	652.1378174; 556.1518555; 594.1259155; 593.1234131; 615.1654053; …	Hemine
